# Supplementary material for: Liver function tests in primary care provide a key opportunity to diagnose and engage patients with hepatitis C
Source: Epidemiol Infect. 2022 Jun 27;150:e133. doi: 10.1017/S0950268822000978 (PMC9306009; doi:10.1017/S0950268822000978)
Supplement: Supplementary file 1 [file hygsup.zip]

Archive with 2 entries (2 files):
- S0950268822000978sup001.xlsx
- S0950268822000978sup002.xlsx
