# Supplementary material for: Liver function tests in primary care provide a key opportunity to diagnose and engage patients with hepatitis C
Source: Epidemiol Infect. 2022 Jun 27;150:e133. doi: 10.1017/S0950268822000978 (PMC9306009; doi:10.1017/S0950268822000978)
Supplement: Supplementary file 1 [file hygsup.zip › S0950268822000978sup001.xlsx]

## Sheet: App Table 1
Appendix Table 1: Characteristics of the study population compared to all adults (aged ≥18 years) who had undergone a Liver Function Test through primary care in NHS Greater Glasgow and Clyde during July to December 2016.
		Study population		All adults who had a LFT (July to Dec 2016)
		N	%	N	%
Total		6007	1	52163	1
Sex	Female	2832	0.47145	30058	0.576232
	Male	3175	0.52855	22101	0.423691
Age Group (in years)	18-36	943	0.156984	7353	0.140962
	37-50	2116	0.352256	9131	0.175047
	51-64	2479	0.412685	15226	0.291893
	65+	468	0.0779091	20453	0.392098
Deprivation status for the locality of the GP practice(2)	Quintile 1 (most deprived)	4668	0.777093	21642	0.414892
	Quintiles 2-5	1321	0.21991	30521	0.585108
ALT Level	<30	2310	0.384551	39822	0.763415
	30-49	700	0.116531	7994	0.15325
	50-69	1756	0.292326	2206	0.0422905
	70+	1241	0.206592	1780	0.0341238
	NA	-	-	361	0.00692061
