# Supplementary material for: Liver function tests in primary care provide a key opportunity to diagnose and engage patients with hepatitis C
Source: Epidemiol Infect. 2022 Jun 27;150:e133. doi: 10.1017/S0950268822000978 (PMC9306009; doi:10.1017/S0950268822000978)
Supplement: Supplementary file 1 [file hygsup.zip › S0950268822000978sup002.xlsx]

## Sheet: App Table 2
Appendix Table 2: Prevalence of anti-HCV among the study population undertaking a liver function test in primary care during 2016-2017, according to deprivation status of the GP practice, ALT level, and age group
Deprivation status of the GP practice (1)	Alt Level		Age group (in years)
			18-36	37-50	51-64	65+	Total
Quintile 1 (most deprived)	<30	% positive	0.0166667	0.0324324	0.0206612	0	0.0233524
		Tested	360	740	726	101	1927
	30-49	% positive	0.019802	0.0669643	0.011811	0	0.0330033
		Tested	101	224	254	27	606
	50-69	% positive	0.0346821	0.0769231	0.0320285	0.0204082	0.0467512
		Tested	173	429	562	98	1262
	70+	% positive	0.0808824	0.121019	0.0398936	0.0212766	0.0744559
		Tested	136	314	376	47	873
	Total	% positive	0.0324675	0.0644405	0.0265902	0.010989	0.0404884
		Tested	770	1707	1918	273	4668
Quintiles 2-5	<30	% positive	0.0392157	0.0217391	0.0121212	0.0136986	0.0183727
		Tested	51	92	165	73	381
	30-49	% positive	0	0.04	0.0425532	0.142857	0.0531915
		Tested	8	25	47	14	94
	50-69	% positive	0.037037	0.025974	0.0138889	0.03125	0.022541
		Tested	54	154	216	64	488
	70+	% positive	0.0192308	0.0620155	0.075188	0	0.0530726
		Tested	52	129	133	44	358
	Total	% positive	0.030303	0.0375	0.030303	0.025641	0.0317941
		Tested	165	400	561	195	1321
